# Supplementary material for: Life Course Nature Exposure and Mental Health Outcomes: A Systematic Review and Future Directions
Source: Int J Environ Res Public Health. 2021 May 12;18(10):5146. doi: 10.3390/ijerph18105146 (PMC8152056; doi:10.3390/ijerph18105146)
Supplement: Supplementary file 1 [file ijerph-18-05146-s001.zip]

Archive with 1 entries (1 files):
- ijerph-1171051-supplementary.pdf
